# Supplementary material for: Nanovesicles from Rosa canina: A Treasure Trove of Antioxidant Potential for Oxidative Stress, Inflammation, and Gut Microbiota Modulation
Source: Pharmaceuticals (Basel). 2025 Nov 5;18(11):1672. doi: 10.3390/ph18111672 (PMC12655377; doi:10.3390/ph18111672)
Supplement: Supplementary file 1 [file pharmaceuticals-18-01672-s001.zip]

Archive with 1 entries (1 files):
- pharmaceuticals-3932960-supplementary.pdf
